# Supplementary material for: Essential functions of RNA helicase Vasa in maintaining germline stem cells and piRNA-guided Stellate silencing in Drosophila spermatogenesis
Source: Front Cell Dev Biol. 2024 Aug 9;12:1450227. doi: 10.3389/fcell.2024.1450227 (PMC11341464; doi:10.3389/fcell.2024.1450227)
Supplement: Supplementary file 2 [file Table1.XLSX]

## Sheet: ping_pong_zscore_Ste_SuSte
	Stellate						Su(Ste)
Z-score position	vasEP/D1 -/-; RhiGFP	vasEP/D1 +/-	vasEP/D1 -/-	vasEP -/-; RhiGFP	vasEP +/-	vasEP -/-	vasEP/D1 -/-; RhiGFP	vasEP/D1 +/-	vasEP/D1 -/-	vasEP -/-; RhiGFP	vasEP +/-	vasEP -/-
1	0.859686	-0.456526	0.082506	0.880939	-1.02459	-0.231111	-1.25729	-1.32471	-1.76213	-0.426244	-1.17352	-1.58691
2	0.10114	0.028254	-0.051288	0.880939	0.218303	-0.011393	1.58368	-1.08137	0.804251	1.42455	-0.924253	1.03563
3	-1.09503	0.007435	0.090868	-1.0767	1.29388	-0.084632	-1.69621	-0.653584	-0.974545	-1.66712	-0.498995	-1.51231
4	-0.248959	0.013383	-0.268702	-1.35637	0.473256	-0.450829	-0.678722	-1.24231	-1.19615	-1.47783	-0.936779	-0.370331
5	-0.657407	-0.563594	-0.594824	-0.936872	-0.068519	-0.572895	-1.70419	-0.771792	-1.57347	-1.81434	-0.2729	-1.32868
6	-0.161434	-0.147218	-0.678445	-1.35637	-0.052584	-0.548482	-1.84384	-0.339774	-1.42374	-1.0572	-0.646176	-1.68447
7	-0.453183	0.634972	-0.553013	0.041949	0.449354	-0.719374	-1.56852	-0.499182	-1.12727	-1.0572	-0.569141	-1.38032
8	0.247014	0.120451	-0.686807	-0.377545	0.768045	-0.597308	-0.838327	-0.07602	-0.318726	-0.552434	-0.179581	-0.427717
9	1.29731	1.11975	-0.66172	0.741108	0.202369	-0.694961	-1.06177	-0.131466	-0.576262	-0.909974	0.075949	-1.34015		Table S1. Ping-pong z-score for Stellate and Su(Ste) piRNA pairs
10	1.20979	3.76968	-0.477754	0.880939	3.03872	-0.450829	0.059453	3.41285	-0.456478	0.057487	3.69284	0.599492
11	0.276189	1.14949	-0.477754	1.71993	0.632601	-0.597308	-0.227837	1.31167	-0.89369	0.499154	1.71435	-0.668738
12	-0.307309	1.91979	-0.486116	-0.377545	1.77989	-0.231111	-0.670741	0.819203	-0.884707	-0.300053	0.647762	-1.07044
13	-0.248959	-0.414888	-0.502841	-0.237714	-0.658097	-0.694961	-0.120103	0.493072	-0.89968	0.877726	0.773022	-0.846635
14	-0.044735	-0.117477	-0.193443	-0.657209	-0.251766	-0.328764	-0.02434	0.473435	0.262228	1.48765	0.607679	-0.502319
15	-0.657407	0.310794	-0.435944	-0.936872	-0.578424	-0.499656	0.657973	0.971295	0.531742	1.17217	0.835653	0.547845
16	-0.424008	-0.269157	-0.285426	-0.657209	-0.2677	-0.499656	1.02107	0.069141	0.597624	1.6559	0.059666	0.846252
17	-1.21173	-0.72717	-0.553013	-0.657209	-0.921016	-0.621721	1.67546	2.21999	0.280195	2.05551	1.46383	1.00119
18	-0.511533	-1.12273	-0.494478	-1.0767	-1.51856	-0.475242	0.474427	0.327504	-0.294769	0.3309	0.544423	0.266654
19	-0.569883	-1.20005	-0.452668	-0.657209	-1.41499	-0.353177	1.4161	0.444172	1.32831	0.961853	0.276992	1.64966
20	-0.978331	-1.11678	-0.494478	0.880939	-1.39905	-0.182285	0.765707	0.386416	0.600618	0.036455	0.260082	1.3742
21	0.538763	-0.783678	0.141041	1.02077	-1.37515	-0.30435	0.502358	-0.109134	0.606607	0.036455	-0.356198	1.00119
22	0.10114	-0.747988	0.082506	1.5801	-0.865246	0.232739	0.745756	-0.062544	0.531742	-0.173863	0.259456	0.777389
23	1.70576	-0.328639	1.62113	1.85976	-0.833376	2.23462	0.705855	-0.364417	1.42713	0.162646	-0.515279	1.05858
24	0.071965	0.313768	0.450438	0.461444	0.473256	0.208325	-0.02434	-0.191918	-0.21092	-0.594498	-0.324257	0.36421
25	0.480413	0.679584	0.810008	1.02077	-0.251766	0.965133	-0.156014	-0.838404	-0.201936	-0.25799	-0.966842	-0.427717
26	3.68965	0.391095	4.63985	1.5801	0.799914	4.26091	1.4161	-0.746379	2.29856	1.36146	-0.890433	1.54636
27	-0.744932	-0.379199	0.450438	-0.657209	0.162532	0.452457	0.977184	-0.491866	0.876122	-0.02664	-0.79273	0.570799
28	0.013615	-0.709325	0.492249	-0.517377	0.266107	0.891893	-0.104142	-0.253525	1.3313	-0.762752	-0.527805	0.105973
29	-1.29925	-0.417862	-0.193443	-0.79704	0.991128	-0.035806	0.155216	-0.846875	1.20553	-0.573466	-0.795235	0.312562
30	-0.978331	-0.956176	-0.318875	-1.21653	-0.068519	-0.060219	-0.179955	-0.903476	0.112497	-0.468307	-0.841582	0.088757
